# Supplementary material for: Identification of Crosstalk between Phosphoprotein Signaling Pathways in RAW 264.7 Macrophage Cells
Source: PLoS Comput Biol. 2010 Jan 29;6(1):e1000654. doi: 10.1371/journal.pcbi.1000654 (PMC2813256; doi:10.1371/journal.pcbi.1000654)
Supplement: Table S2 — The list of all paths between all pairs of phosphoprotein nodes in the network of Figure 4B. The format is explained in Table 2 for all the paths from P38 to GSKA/B listed here. (0.03 MB TXT) [file pcbi.1000654.s002.txt]

P38 GSKA/B 4
2 P38 --> AKT --> GSKA/B
3 P38 --| ERM --| AKT --> GSKA/B
1 P38 --> GSKA/B
6 P38 --> PKCM --| ST1A/B --> PKCD --> ERM --| AKT --> GSKA/B

---------------------------------------

S6 AKT 0

S6 ERM 0

S6 P38 0

S6 P40 0

S6 P65 0

S6 RSK 0

S6 ERK1/2 0

S6 GSKA/B 0

S6 PKCD 0

S6 PKCM 0

S6 SMD2 0

S6 ST1A/B 0

AKT S6 0

AKT ERM 7
2 AKT --| P38 --| ERM
3 AKT --| P38 --> GSKA/B --> ERM
5 AKT --| P38 --> PKCM --| ST1A/B --> PKCD --> ERM
4 AKT --> ERK1/2 --> RSK --> P38 --| ERM
5 AKT --> ERK1/2 --> RSK --> P38 --> GSKA/B --> ERM
7 AKT --> ERK1/2 --> RSK --> P38 --> PKCM --| ST1A/B --> PKCD --> ERM
2 AKT --> GSKA/B --> ERM

AKT P38 3
1 AKT --| P38
3 AKT --> ERK1/2 --> RSK --> P38
4 AKT --> GSKA/B --> ERM --| RSK --> P38

AKT P40 0

AKT P65 0

AKT RSK 9
3 AKT --| P38 --| ERM --| RSK
2 AKT --| P38 --> RSK
3 AKT --| P38 --> ERK1/2 --> RSK
4 AKT --| P38 --> GSKA/B --> ERM --| RSK
3 AKT --| P38 --> PKCM --> RSK
5 AKT --| P38 --> PKCM --| ST1A/B --| ERK1/2 --> RSK
6 AKT --| P38 --> PKCM --| ST1A/B --> PKCD --> ERM --| RSK
2 AKT --> ERK1/2 --> RSK
3 AKT --> GSKA/B --> ERM --| RSK

AKT ERK1/2 11
4 AKT --| P38 --| ERM --| RSK --> ERK1/2
3 AKT --| P38 --> RSK --> ERK1/2
2 AKT --| P38 --> ERK1/2
5 AKT --| P38 --> GSKA/B --> ERM --| RSK --> ERK1/2
4 AKT --| P38 --> PKCM --> RSK --> ERK1/2
4 AKT --| P38 --> PKCM --| ST1A/B --| ERK1/2
7 AKT --| P38 --> PKCM --| ST1A/B --> PKCD --> ERM --| RSK --> ERK1/2
1 AKT --> ERK1/2
5 AKT --> GSKA/B --> ERM --| RSK --> P38 --> ERK1/2
7 AKT --> GSKA/B --> ERM --| RSK --> P38 --> PKCM --| ST1A/B --| ERK1/2
4 AKT --> GSKA/B --> ERM --| RSK --> ERK1/2

AKT GSKA/B 3
2 AKT --| P38 --> GSKA/B
4 AKT --> ERK1/2 --> RSK --> P38 --> GSKA/B
1 AKT --> GSKA/B

AKT PKCD 3
4 AKT --| P38 --> PKCM --| ST1A/B --> PKCD
6 AKT --> ERK1/2 --> RSK --> P38 --> PKCM --| ST1A/B --> PKCD
7 AKT --> GSKA/B --> ERM --| RSK --> P38 --> PKCM --| ST1A/B --> PKCD

AKT PKCM 3
2 AKT --| P38 --> PKCM
4 AKT --> ERK1/2 --> RSK --> P38 --> PKCM
5 AKT --> GSKA/B --> ERM --| RSK --> P38 --> PKCM

AKT SMD2 3
5 AKT --| P38 --> PKCM --| ST1A/B --> PKCD --> SMD2
7 AKT --> ERK1/2 --> RSK --> P38 --> PKCM --| ST1A/B --> PKCD --> SMD2
8 AKT --> GSKA/B --> ERM --| RSK --> P38 --> PKCM --| ST1A/B --> PKCD --> SMD2

AKT ST1A/B 3
3 AKT --| P38 --> PKCM --| ST1A/B
5 AKT --> ERK1/2 --> RSK --> P38 --> PKCM --| ST1A/B
6 AKT --> GSKA/B --> ERM --| RSK --> P38 --> PKCM --| ST1A/B

ERM S6 0

ERM AKT 2
1 ERM --| AKT
3 ERM --| RSK --> P38 --> AKT

ERM P38 3
2 ERM --| AKT --| P38
4 ERM --| AKT --> ERK1/2 --> RSK --> P38
2 ERM --| RSK --> P38

ERM P40 0

ERM P65 0

ERM RSK 6
3 ERM --| AKT --| P38 --> RSK
4 ERM --| AKT --| P38 --> ERK1/2 --> RSK
4 ERM --| AKT --| P38 --> PKCM --> RSK
6 ERM --| AKT --| P38 --> PKCM --| ST1A/B --| ERK1/2 --> RSK
3 ERM --| AKT --> ERK1/2 --> RSK
1 ERM --| RSK

ERM ERK1/2 9
4 ERM --| AKT --| P38 --> RSK --> ERK1/2
3 ERM --| AKT --| P38 --> ERK1/2
5 ERM --| AKT --| P38 --> PKCM --> RSK --> ERK1/2
5 ERM --| AKT --| P38 --> PKCM --| ST1A/B --| ERK1/2
2 ERM --| AKT --> ERK1/2
4 ERM --| RSK --> P38 --> AKT --> ERK1/2
3 ERM --| RSK --> P38 --> ERK1/2
5 ERM --| RSK --> P38 --> PKCM --| ST1A/B --| ERK1/2
2 ERM --| RSK --> ERK1/2

ERM GSKA/B 5
3 ERM --| AKT --| P38 --> GSKA/B
5 ERM --| AKT --> ERK1/2 --> RSK --> P38 --> GSKA/B
2 ERM --| AKT --> GSKA/B
4 ERM --| RSK --> P38 --> AKT --> GSKA/B
3 ERM --| RSK --> P38 --> GSKA/B

ERM PKCD 3
5 ERM --| AKT --| P38 --> PKCM --| ST1A/B --> PKCD
7 ERM --| AKT --> ERK1/2 --> RSK --> P38 --> PKCM --| ST1A/B --> PKCD
5 ERM --| RSK --> P38 --> PKCM --| ST1A/B --> PKCD

ERM PKCM 3
3 ERM --| AKT --| P38 --> PKCM
5 ERM --| AKT --> ERK1/2 --> RSK --> P38 --> PKCM
3 ERM --| RSK --> P38 --> PKCM

ERM SMD2 3
6 ERM --| AKT --| P38 --> PKCM --| ST1A/B --> PKCD --> SMD2
8 ERM --| AKT --> ERK1/2 --> RSK --> P38 --> PKCM --| ST1A/B --> PKCD --> SMD2
6 ERM --| RSK --> P38 --> PKCM --| ST1A/B --> PKCD --> SMD2

ERM ST1A/B 3
4 ERM --| AKT --| P38 --> PKCM --| ST1A/B
6 ERM --| AKT --> ERK1/2 --> RSK --> P38 --> PKCM --| ST1A/B
4 ERM --| RSK --> P38 --> PKCM --| ST1A/B

P38 S6 0

P38 AKT 4
1 P38 --> AKT
2 P38 --| ERM --| AKT
3 P38 --> GSKA/B --> ERM --| AKT
5 P38 --> PKCM --| ST1A/B --> PKCD --> ERM --| AKT

P38 ERM 4
3 P38 --> AKT --> GSKA/B --> ERM
1 P38 --| ERM
2 P38 --> GSKA/B --> ERM
4 P38 --> PKCM --| ST1A/B --> PKCD --> ERM

P38 P40 0

P38 P65 0

P38 RSK 12
3 P38 --> AKT --> ERK1/2 --> RSK
4 P38 --> AKT --> GSKA/B --> ERM --| RSK
4 P38 --| ERM --| AKT --> ERK1/2 --> RSK
2 P38 --| ERM --| RSK
1 P38 --> RSK
2 P38 --> ERK1/2 --> RSK
5 P38 --> GSKA/B --> ERM --| AKT --> ERK1/2 --> RSK
3 P38 --> GSKA/B --> ERM --| RSK
2 P38 --> PKCM --> RSK
4 P38 --> PKCM --| ST1A/B --| ERK1/2 --> RSK
7 P38 --> PKCM --| ST1A/B --> PKCD --> ERM --| AKT --> ERK1/2 --> RSK
5 P38 --> PKCM --| ST1A/B --> PKCD --> ERM --| RSK

P38 ERK1/2 12
2 P38 --> AKT --> ERK1/2
5 P38 --> AKT --> GSKA/B --> ERM --| RSK --> ERK1/2
3 P38 --| ERM --| AKT --> ERK1/2
3 P38 --| ERM --| RSK --> ERK1/2
2 P38 --> RSK --> ERK1/2
1 P38 --> ERK1/2
4 P38 --> GSKA/B --> ERM --| AKT --> ERK1/2
4 P38 --> GSKA/B --> ERM --| RSK --> ERK1/2
3 P38 --> PKCM --> RSK --> ERK1/2
3 P38 --> PKCM --| ST1A/B --| ERK1/2
6 P38 --> PKCM --| ST1A/B --> PKCD --> ERM --| AKT --> ERK1/2
6 P38 --> PKCM --| ST1A/B --> PKCD --> ERM --| RSK --> ERK1/2

P38 GSKA/B 4
2 P38 --> AKT --> GSKA/B
3 P38 --| ERM --| AKT --> GSKA/B
1 P38 --> GSKA/B
6 P38 --> PKCM --| ST1A/B --> PKCD --> ERM --| AKT --> GSKA/B

P38 PKCD 1
3 P38 --> PKCM --| ST1A/B --> PKCD

P38 PKCM 1
1 P38 --> PKCM

P38 SMD2 1
4 P38 --> PKCM --| ST1A/B --> PKCD --> SMD2

P38 ST1A/B 1
2 P38 --> PKCM --| ST1A/B

P40 S6 0

P40 AKT 8
2 P40 --> P38 --> AKT
3 P40 --> P38 --| ERM --| AKT
4 P40 --> P38 --> GSKA/B --> ERM --| AKT
6 P40 --> P38 --> PKCM --| ST1A/B --> PKCD --> ERM --| AKT
3 P40 --> RSK --> P38 --> AKT
4 P40 --> RSK --> P38 --| ERM --| AKT
5 P40 --> RSK --> P38 --> GSKA/B --> ERM --| AKT
7 P40 --> RSK --> P38 --> PKCM --| ST1A/B --> PKCD --> ERM --| AKT

P40 ERM 8
4 P40 --> P38 --> AKT --> GSKA/B --> ERM
2 P40 --> P38 --| ERM
3 P40 --> P38 --> GSKA/B --> ERM
5 P40 --> P38 --> PKCM --| ST1A/B --> PKCD --> ERM
5 P40 --> RSK --> P38 --> AKT --> GSKA/B --> ERM
3 P40 --> RSK --> P38 --| ERM
4 P40 --> RSK --> P38 --> GSKA/B --> ERM
6 P40 --> RSK --> P38 --> PKCM --| ST1A/B --> PKCD --> ERM

P40 P38 2
1 P40 --> P38
2 P40 --> RSK --> P38

P40 P65 0

P40 RSK 13
4 P40 --> P38 --> AKT --> ERK1/2 --> RSK
5 P40 --> P38 --> AKT --> GSKA/B --> ERM --| RSK
5 P40 --> P38 --| ERM --| AKT --> ERK1/2 --> RSK
3 P40 --> P38 --| ERM --| RSK
2 P40 --> P38 --> RSK
3 P40 --> P38 --> ERK1/2 --> RSK
6 P40 --> P38 --> GSKA/B --> ERM --| AKT --> ERK1/2 --> RSK
4 P40 --> P38 --> GSKA/B --> ERM --| RSK
3 P40 --> P38 --> PKCM --> RSK
5 P40 --> P38 --> PKCM --| ST1A/B --| ERK1/2 --> RSK
8 P40 --> P38 --> PKCM --| ST1A/B --> PKCD --> ERM --| AKT --> ERK1/2 --> RSK
6 P40 --> P38 --> PKCM --| ST1A/B --> PKCD --> ERM --| RSK
1 P40 --> RSK

P40 ERK1/2 19
3 P40 --> P38 --> AKT --> ERK1/2
6 P40 --> P38 --> AKT --> GSKA/B --> ERM --| RSK --> ERK1/2
4 P40 --> P38 --| ERM --| AKT --> ERK1/2
4 P40 --> P38 --| ERM --| RSK --> ERK1/2
3 P40 --> P38 --> RSK --> ERK1/2
2 P40 --> P38 --> ERK1/2
5 P40 --> P38 --> GSKA/B --> ERM --| AKT --> ERK1/2
5 P40 --> P38 --> GSKA/B --> ERM --| RSK --> ERK1/2
4 P40 --> P38 --> PKCM --> RSK --> ERK1/2
4 P40 --> P38 --> PKCM --| ST1A/B --| ERK1/2
7 P40 --> P38 --> PKCM --| ST1A/B --> PKCD --> ERM --| AKT --> ERK1/2
7 P40 --> P38 --> PKCM --| ST1A/B --> PKCD --> ERM --| RSK --> ERK1/2
4 P40 --> RSK --> P38 --> AKT --> ERK1/2
5 P40 --> RSK --> P38 --| ERM --| AKT --> ERK1/2
3 P40 --> RSK --> P38 --> ERK1/2
6 P40 --> RSK --> P38 --> GSKA/B --> ERM --| AKT --> ERK1/2
5 P40 --> RSK --> P38 --> PKCM --| ST1A/B --| ERK1/2
8 P40 --> RSK --> P38 --> PKCM --| ST1A/B --> PKCD --> ERM --| AKT --> ERK1/2
2 P40 --> RSK --> ERK1/2

P40 GSKA/B 8
3 P40 --> P38 --> AKT --> GSKA/B
4 P40 --> P38 --| ERM --| AKT --> GSKA/B
2 P40 --> P38 --> GSKA/B
7 P40 --> P38 --> PKCM --| ST1A/B --> PKCD --> ERM --| AKT --> GSKA/B
4 P40 --> RSK --> P38 --> AKT --> GSKA/B
5 P40 --> RSK --> P38 --| ERM --| AKT --> GSKA/B
3 P40 --> RSK --> P38 --> GSKA/B
8 P40 --> RSK --> P38 --> PKCM --| ST1A/B --> PKCD --> ERM --| AKT --> GSKA/B

P40 PKCD 2
4 P40 --> P38 --> PKCM --| ST1A/B --> PKCD
5 P40 --> RSK --> P38 --> PKCM --| ST1A/B --> PKCD

P40 PKCM 2
2 P40 --> P38 --> PKCM
3 P40 --> RSK --> P38 --> PKCM

P40 SMD2 2
5 P40 --> P38 --> PKCM --| ST1A/B --> PKCD --> SMD2
6 P40 --> RSK --> P38 --> PKCM --| ST1A/B --> PKCD --> SMD2

P40 ST1A/B 2
3 P40 --> P38 --> PKCM --| ST1A/B
4 P40 --> RSK --> P38 --> PKCM --| ST1A/B

P65 S6 0

P65 AKT 17
2 P65 --> ERM --| AKT
4 P65 --> ERM --| RSK --> P38 --> AKT
3 P65 --| RSK --> P38 --> AKT
4 P65 --| RSK --> P38 --| ERM --| AKT
5 P65 --| RSK --> P38 --> GSKA/B --> ERM --| AKT
7 P65 --| RSK --> P38 --> PKCM --| ST1A/B --> PKCD --> ERM --| AKT
3 P65 --> PKCM --> P38 --> AKT
4 P65 --> PKCM --> P38 --| ERM --| AKT
5 P65 --> PKCM --> P38 --> GSKA/B --> ERM --| AKT
4 P65 --> PKCM --> RSK --> P38 --> AKT
5 P65 --> PKCM --> RSK --> P38 --| ERM --| AKT
6 P65 --> PKCM --> RSK --> P38 --> GSKA/B --> ERM --| AKT
6 P65 --> PKCM --| ST1A/B --| ERK1/2 --> RSK --> P38 --> AKT
7 P65 --> PKCM --| ST1A/B --| ERK1/2 --> RSK --> P38 --| ERM --| AKT
8 P65 --> PKCM --| ST1A/B --| ERK1/2 --> RSK --> P38 --> GSKA/B --> ERM --| AKT
5 P65 --> PKCM --| ST1A/B --> PKCD --> ERM --| AKT
7 P65 --> PKCM --| ST1A/B --> PKCD --> ERM --| RSK --> P38 --> AKT

P65 ERM 15
1 P65 --> ERM
5 P65 --| RSK --> P38 --> AKT --> GSKA/B --> ERM
3 P65 --| RSK --> P38 --| ERM
4 P65 --| RSK --> P38 --> GSKA/B --> ERM
6 P65 --| RSK --> P38 --> PKCM --| ST1A/B --> PKCD --> ERM
5 P65 --> PKCM --> P38 --> AKT --> GSKA/B --> ERM
3 P65 --> PKCM --> P38 --| ERM
4 P65 --> PKCM --> P38 --> GSKA/B --> ERM
6 P65 --> PKCM --> RSK --> P38 --> AKT --> GSKA/B --> ERM
4 P65 --> PKCM --> RSK --> P38 --| ERM
5 P65 --> PKCM --> RSK --> P38 --> GSKA/B --> ERM
8 P65 --> PKCM --| ST1A/B --| ERK1/2 --> RSK --> P38 --> AKT --> GSKA/B --> ERM
6 P65 --> PKCM --| ST1A/B --| ERK1/2 --> RSK --> P38 --| ERM
7 P65 --> PKCM --| ST1A/B --| ERK1/2 --> RSK --> P38 --> GSKA/B --> ERM
4 P65 --> PKCM --| ST1A/B --> PKCD --> ERM

P65 P38 10
3 P65 --> ERM --| AKT --| P38
5 P65 --> ERM --| AKT --> ERK1/2 --> RSK --> P38
3 P65 --> ERM --| RSK --> P38
2 P65 --| RSK --> P38
2 P65 --> PKCM --> P38
3 P65 --> PKCM --> RSK --> P38
5 P65 --> PKCM --| ST1A/B --| ERK1/2 --> RSK --> P38
6 P65 --> PKCM --| ST1A/B --> PKCD --> ERM --| AKT --| P38
8 P65 --> PKCM --| ST1A/B --> PKCD --> ERM --| AKT --> ERK1/2 --> RSK --> P38
6 P65 --> PKCM --| ST1A/B --> PKCD --> ERM --| RSK --> P38

P65 P40 0

P65 RSK 21
4 P65 --> ERM --| AKT --| P38 --> RSK
5 P65 --> ERM --| AKT --| P38 --> ERK1/2 --> RSK
5 P65 --> ERM --| AKT --| P38 --> PKCM --> RSK
7 P65 --> ERM --| AKT --| P38 --> PKCM --| ST1A/B --| ERK1/2 --> RSK
4 P65 --> ERM --| AKT --> ERK1/2 --> RSK
2 P65 --> ERM --| RSK
1 P65 --| RSK
5 P65 --> PKCM --> P38 --> AKT --> ERK1/2 --> RSK
6 P65 --> PKCM --> P38 --> AKT --> GSKA/B --> ERM --| RSK
6 P65 --> PKCM --> P38 --| ERM --| AKT --> ERK1/2 --> RSK
4 P65 --> PKCM --> P38 --| ERM --| RSK
3 P65 --> PKCM --> P38 --> RSK
4 P65 --> PKCM --> P38 --> ERK1/2 --> RSK
7 P65 --> PKCM --> P38 --> GSKA/B --> ERM --| AKT --> ERK1/2 --> RSK
5 P65 --> PKCM --> P38 --> GSKA/B --> ERM --| RSK
2 P65 --> PKCM --> RSK
4 P65 --> PKCM --| ST1A/B --| ERK1/2 --> RSK
7 P65 --> PKCM --| ST1A/B --> PKCD --> ERM --| AKT --| P38 --> RSK
8 P65 --> PKCM --| ST1A/B --> PKCD --> ERM --| AKT --| P38 --> ERK1/2 --> RSK
7 P65 --> PKCM --| ST1A/B --> PKCD --> ERM --| AKT --> ERK1/2 --> RSK
5 P65 --> PKCM --| ST1A/B --> PKCD --> ERM --| RSK

P65 ERK1/2 36
5 P65 --> ERM --| AKT --| P38 --> RSK --> ERK1/2
4 P65 --> ERM --| AKT --| P38 --> ERK1/2
6 P65 --> ERM --| AKT --| P38 --> PKCM --> RSK --> ERK1/2
6 P65 --> ERM --| AKT --| P38 --> PKCM --| ST1A/B --| ERK1/2
3 P65 --> ERM --| AKT --> ERK1/2
5 P65 --> ERM --| RSK --> P38 --> AKT --> ERK1/2
4 P65 --> ERM --| RSK --> P38 --> ERK1/2
6 P65 --> ERM --| RSK --> P38 --> PKCM --| ST1A/B --| ERK1/2
3 P65 --> ERM --| RSK --> ERK1/2
4 P65 --| RSK --> P38 --> AKT --> ERK1/2
5 P65 --| RSK --> P38 --| ERM --| AKT --> ERK1/2
3 P65 --| RSK --> P38 --> ERK1/2
6 P65 --| RSK --> P38 --> GSKA/B --> ERM --| AKT --> ERK1/2
5 P65 --| RSK --> P38 --> PKCM --| ST1A/B --| ERK1/2
8 P65 --| RSK --> P38 --> PKCM --| ST1A/B --> PKCD --> ERM --| AKT --> ERK1/2
2 P65 --| RSK --> ERK1/2
4 P65 --> PKCM --> P38 --> AKT --> ERK1/2
7 P65 --> PKCM --> P38 --> AKT --> GSKA/B --> ERM --| RSK --> ERK1/2
5 P65 --> PKCM --> P38 --| ERM --| AKT --> ERK1/2
5 P65 --> PKCM --> P38 --| ERM --| RSK --> ERK1/2
4 P65 --> PKCM --> P38 --> RSK --> ERK1/2
3 P65 --> PKCM --> P38 --> ERK1/2
6 P65 --> PKCM --> P38 --> GSKA/B --> ERM --| AKT --> ERK1/2
6 P65 --> PKCM --> P38 --> GSKA/B --> ERM --| RSK --> ERK1/2
5 P65 --> PKCM --> RSK --> P38 --> AKT --> ERK1/2
6 P65 --> PKCM --> RSK --> P38 --| ERM --| AKT --> ERK1/2
4 P65 --> PKCM --> RSK --> P38 --> ERK1/2
7 P65 --> PKCM --> RSK --> P38 --> GSKA/B --> ERM --| AKT --> ERK1/2
3 P65 --> PKCM --> RSK --> ERK1/2
3 P65 --> PKCM --| ST1A/B --| ERK1/2
8 P65 --> PKCM --| ST1A/B --> PKCD --> ERM --| AKT --| P38 --> RSK --> ERK1/2
7 P65 --> PKCM --| ST1A/B --> PKCD --> ERM --| AKT --| P38 --> ERK1/2
6 P65 --> PKCM --| ST1A/B --> PKCD --> ERM --| AKT --> ERK1/2
8 P65 --> PKCM --| ST1A/B --> PKCD --> ERM --| RSK --> P38 --> AKT --> ERK1/2
7 P65 --> PKCM --| ST1A/B --> PKCD --> ERM --| RSK --> P38 --> ERK1/2
6 P65 --> PKCM --| ST1A/B --> PKCD --> ERM --| RSK --> ERK1/2

P65 GSKA/B 23
4 P65 --> ERM --| AKT --| P38 --> GSKA/B
6 P65 --> ERM --| AKT --> ERK1/2 --> RSK --> P38 --> GSKA/B
3 P65 --> ERM --| AKT --> GSKA/B
5 P65 --> ERM --| RSK --> P38 --> AKT --> GSKA/B
4 P65 --> ERM --| RSK --> P38 --> GSKA/B
4 P65 --| RSK --> P38 --> AKT --> GSKA/B
5 P65 --| RSK --> P38 --| ERM --| AKT --> GSKA/B
3 P65 --| RSK --> P38 --> GSKA/B
8 P65 --| RSK --> P38 --> PKCM --| ST1A/B --> PKCD --> ERM --| AKT --> GSKA/B
4 P65 --> PKCM --> P38 --> AKT --> GSKA/B
5 P65 --> PKCM --> P38 --| ERM --| AKT --> GSKA/B
3 P65 --> PKCM --> P38 --> GSKA/B
5 P65 --> PKCM --> RSK --> P38 --> AKT --> GSKA/B
6 P65 --> PKCM --> RSK --> P38 --| ERM --| AKT --> GSKA/B
4 P65 --> PKCM --> RSK --> P38 --> GSKA/B
7 P65 --> PKCM --| ST1A/B --| ERK1/2 --> RSK --> P38 --> AKT --> GSKA/B
8 P65 --> PKCM --| ST1A/B --| ERK1/2 --> RSK --> P38 --| ERM --| AKT --> GSKA/B
6 P65 --> PKCM --| ST1A/B --| ERK1/2 --> RSK --> P38 --> GSKA/B
7 P65 --> PKCM --| ST1A/B --> PKCD --> ERM --| AKT --| P38 --> GSKA/B
9 P65 --> PKCM --| ST1A/B --> PKCD --> ERM --| AKT --> ERK1/2 --> RSK --> P38 --> GSKA/B
6 P65 --> PKCM --| ST1A/B --> PKCD --> ERM --| AKT --> GSKA/B
8 P65 --> PKCM --| ST1A/B --> PKCD --> ERM --| RSK --> P38 --> AKT --> GSKA/B
7 P65 --> PKCM --| ST1A/B --> PKCD --> ERM --| RSK --> P38 --> GSKA/B

P65 PKCD 5
6 P65 --> ERM --| AKT --| P38 --> PKCM --| ST1A/B --> PKCD
8 P65 --> ERM --| AKT --> ERK1/2 --> RSK --> P38 --> PKCM --| ST1A/B --> PKCD
6 P65 --> ERM --| RSK --> P38 --> PKCM --| ST1A/B --> PKCD
5 P65 --| RSK --> P38 --> PKCM --| ST1A/B --> PKCD
3 P65 --> PKCM --| ST1A/B --> PKCD

P65 PKCM 5
4 P65 --> ERM --| AKT --| P38 --> PKCM
6 P65 --> ERM --| AKT --> ERK1/2 --> RSK --> P38 --> PKCM
4 P65 --> ERM --| RSK --> P38 --> PKCM
3 P65 --| RSK --> P38 --> PKCM
1 P65 --> PKCM

P65 SMD2 5
7 P65 --> ERM --| AKT --| P38 --> PKCM --| ST1A/B --> PKCD --> SMD2
9 P65 --> ERM --| AKT --> ERK1/2 --> RSK --> P38 --> PKCM --| ST1A/B --> PKCD --> SMD2
7 P65 --> ERM --| RSK --> P38 --> PKCM --| ST1A/B --> PKCD --> SMD2
6 P65 --| RSK --> P38 --> PKCM --| ST1A/B --> PKCD --> SMD2
4 P65 --> PKCM --| ST1A/B --> PKCD --> SMD2

P65 ST1A/B 5
5 P65 --> ERM --| AKT --| P38 --> PKCM --| ST1A/B
7 P65 --> ERM --| AKT --> ERK1/2 --> RSK --> P38 --> PKCM --| ST1A/B
5 P65 --> ERM --| RSK --> P38 --> PKCM --| ST1A/B
4 P65 --| RSK --> P38 --> PKCM --| ST1A/B
2 P65 --> PKCM --| ST1A/B

RSK S6 0

RSK AKT 4
2 RSK --> P38 --> AKT
3 RSK --> P38 --| ERM --| AKT
4 RSK --> P38 --> GSKA/B --> ERM --| AKT
6 RSK --> P38 --> PKCM --| ST1A/B --> PKCD --> ERM --| AKT

RSK ERM 4
4 RSK --> P38 --> AKT --> GSKA/B --> ERM
2 RSK --> P38 --| ERM
3 RSK --> P38 --> GSKA/B --> ERM
5 RSK --> P38 --> PKCM --| ST1A/B --> PKCD --> ERM

RSK P38 1
1 RSK --> P38

RSK P40 0

RSK P65 0

RSK ERK1/2 7
3 RSK --> P38 --> AKT --> ERK1/2
4 RSK --> P38 --| ERM --| AKT --> ERK1/2
2 RSK --> P38 --> ERK1/2
5 RSK --> P38 --> GSKA/B --> ERM --| AKT --> ERK1/2
4 RSK --> P38 --> PKCM --| ST1A/B --| ERK1/2
7 RSK --> P38 --> PKCM --| ST1A/B --> PKCD --> ERM --| AKT --> ERK1/2
1 RSK --> ERK1/2

RSK GSKA/B 4
3 RSK --> P38 --> AKT --> GSKA/B
4 RSK --> P38 --| ERM --| AKT --> GSKA/B
2 RSK --> P38 --> GSKA/B
7 RSK --> P38 --> PKCM --| ST1A/B --> PKCD --> ERM --| AKT --> GSKA/B

RSK PKCD 1
4 RSK --> P38 --> PKCM --| ST1A/B --> PKCD

RSK PKCM 1
2 RSK --> P38 --> PKCM

RSK SMD2 1
5 RSK --> P38 --> PKCM --| ST1A/B --> PKCD --> SMD2

RSK ST1A/B 1
3 RSK --> P38 --> PKCM --| ST1A/B

ERK1/2 S6 0

ERK1/2 AKT 4
3 ERK1/2 --> RSK --> P38 --> AKT
4 ERK1/2 --> RSK --> P38 --| ERM --| AKT
5 ERK1/2 --> RSK --> P38 --> GSKA/B --> ERM --| AKT
7 ERK1/2 --> RSK --> P38 --> PKCM --| ST1A/B --> PKCD --> ERM --| AKT

ERK1/2 ERM 4
5 ERK1/2 --> RSK --> P38 --> AKT --> GSKA/B --> ERM
3 ERK1/2 --> RSK --> P38 --| ERM
4 ERK1/2 --> RSK --> P38 --> GSKA/B --> ERM
6 ERK1/2 --> RSK --> P38 --> PKCM --| ST1A/B --> PKCD --> ERM

ERK1/2 P38 1
2 ERK1/2 --> RSK --> P38

ERK1/2 P40 0

ERK1/2 P65 0

ERK1/2 RSK 1
1 ERK1/2 --> RSK

ERK1/2 GSKA/B 4
4 ERK1/2 --> RSK --> P38 --> AKT --> GSKA/B
5 ERK1/2 --> RSK --> P38 --| ERM --| AKT --> GSKA/B
3 ERK1/2 --> RSK --> P38 --> GSKA/B
8 ERK1/2 --> RSK --> P38 --> PKCM --| ST1A/B --> PKCD --> ERM --| AKT --> GSKA/B

ERK1/2 PKCD 1
5 ERK1/2 --> RSK --> P38 --> PKCM --| ST1A/B --> PKCD

ERK1/2 PKCM 1
3 ERK1/2 --> RSK --> P38 --> PKCM

ERK1/2 SMD2 1
6 ERK1/2 --> RSK --> P38 --> PKCM --| ST1A/B --> PKCD --> SMD2

ERK1/2 ST1A/B 1
4 ERK1/2 --> RSK --> P38 --> PKCM --| ST1A/B

GSKA/B S6 0

GSKA/B AKT 2
2 GSKA/B --> ERM --| AKT
4 GSKA/B --> ERM --| RSK --> P38 --> AKT

GSKA/B ERM 1
1 GSKA/B --> ERM

GSKA/B P38 3
3 GSKA/B --> ERM --| AKT --| P38
5 GSKA/B --> ERM --| AKT --> ERK1/2 --> RSK --> P38
3 GSKA/B --> ERM --| RSK --> P38

GSKA/B P40 0

GSKA/B P65 0

GSKA/B RSK 6
4 GSKA/B --> ERM --| AKT --| P38 --> RSK
5 GSKA/B --> ERM --| AKT --| P38 --> ERK1/2 --> RSK
5 GSKA/B --> ERM --| AKT --| P38 --> PKCM --> RSK
7 GSKA/B --> ERM --| AKT --| P38 --> PKCM --| ST1A/B --| ERK1/2 --> RSK
4 GSKA/B --> ERM --| AKT --> ERK1/2 --> RSK
2 GSKA/B --> ERM --| RSK

GSKA/B ERK1/2 9
5 GSKA/B --> ERM --| AKT --| P38 --> RSK --> ERK1/2
4 GSKA/B --> ERM --| AKT --| P38 --> ERK1/2
6 GSKA/B --> ERM --| AKT --| P38 --> PKCM --> RSK --> ERK1/2
6 GSKA/B --> ERM --| AKT --| P38 --> PKCM --| ST1A/B --| ERK1/2
3 GSKA/B --> ERM --| AKT --> ERK1/2
5 GSKA/B --> ERM --| RSK --> P38 --> AKT --> ERK1/2
4 GSKA/B --> ERM --| RSK --> P38 --> ERK1/2
6 GSKA/B --> ERM --| RSK --> P38 --> PKCM --| ST1A/B --| ERK1/2
3 GSKA/B --> ERM --| RSK --> ERK1/2

GSKA/B PKCD 3
6 GSKA/B --> ERM --| AKT --| P38 --> PKCM --| ST1A/B --> PKCD
8 GSKA/B --> ERM --| AKT --> ERK1/2 --> RSK --> P38 --> PKCM --| ST1A/B --> PKCD
6 GSKA/B --> ERM --| RSK --> P38 --> PKCM --| ST1A/B --> PKCD

GSKA/B PKCM 3
4 GSKA/B --> ERM --| AKT --| P38 --> PKCM
6 GSKA/B --> ERM --| AKT --> ERK1/2 --> RSK --> P38 --> PKCM
4 GSKA/B --> ERM --| RSK --> P38 --> PKCM

GSKA/B SMD2 3
7 GSKA/B --> ERM --| AKT --| P38 --> PKCM --| ST1A/B --> PKCD --> SMD2
9 GSKA/B --> ERM --| AKT --> ERK1/2 --> RSK --> P38 --> PKCM --| ST1A/B --> PKCD --> SMD2
7 GSKA/B --> ERM --| RSK --> P38 --> PKCM --| ST1A/B --> PKCD --> SMD2

GSKA/B ST1A/B 3
5 GSKA/B --> ERM --| AKT --| P38 --> PKCM --| ST1A/B
7 GSKA/B --> ERM --| AKT --> ERK1/2 --> RSK --> P38 --> PKCM --| ST1A/B
5 GSKA/B --> ERM --| RSK --> P38 --> PKCM --| ST1A/B

PKCD S6 0

PKCD AKT 2
2 PKCD --> ERM --| AKT
4 PKCD --> ERM --| RSK --> P38 --> AKT

PKCD ERM 1
1 PKCD --> ERM

PKCD P38 3
3 PKCD --> ERM --| AKT --| P38
5 PKCD --> ERM --| AKT --> ERK1/2 --> RSK --> P38
3 PKCD --> ERM --| RSK --> P38

PKCD P40 0

PKCD P65 0

PKCD RSK 6
4 PKCD --> ERM --| AKT --| P38 --> RSK
5 PKCD --> ERM --| AKT --| P38 --> ERK1/2 --> RSK
5 PKCD --> ERM --| AKT --| P38 --> PKCM --> RSK
7 PKCD --> ERM --| AKT --| P38 --> PKCM --| ST1A/B --| ERK1/2 --> RSK
4 PKCD --> ERM --| AKT --> ERK1/2 --> RSK
2 PKCD --> ERM --| RSK

PKCD ERK1/2 9
5 PKCD --> ERM --| AKT --| P38 --> RSK --> ERK1/2
4 PKCD --> ERM --| AKT --| P38 --> ERK1/2
6 PKCD --> ERM --| AKT --| P38 --> PKCM --> RSK --> ERK1/2
6 PKCD --> ERM --| AKT --| P38 --> PKCM --| ST1A/B --| ERK1/2
3 PKCD --> ERM --| AKT --> ERK1/2
5 PKCD --> ERM --| RSK --> P38 --> AKT --> ERK1/2
4 PKCD --> ERM --| RSK --> P38 --> ERK1/2
6 PKCD --> ERM --| RSK --> P38 --> PKCM --| ST1A/B --| ERK1/2
3 PKCD --> ERM --| RSK --> ERK1/2

PKCD GSKA/B 5
4 PKCD --> ERM --| AKT --| P38 --> GSKA/B
6 PKCD --> ERM --| AKT --> ERK1/2 --> RSK --> P38 --> GSKA/B
3 PKCD --> ERM --| AKT --> GSKA/B
5 PKCD --> ERM --| RSK --> P38 --> AKT --> GSKA/B
4 PKCD --> ERM --| RSK --> P38 --> GSKA/B

PKCD PKCM 3
4 PKCD --> ERM --| AKT --| P38 --> PKCM
6 PKCD --> ERM --| AKT --> ERK1/2 --> RSK --> P38 --> PKCM
4 PKCD --> ERM --| RSK --> P38 --> PKCM

PKCD SMD2 1
1 PKCD --> SMD2

PKCD ST1A/B 3
5 PKCD --> ERM --| AKT --| P38 --> PKCM --| ST1A/B
7 PKCD --> ERM --| AKT --> ERK1/2 --> RSK --> P38 --> PKCM --| ST1A/B
5 PKCD --> ERM --| RSK --> P38 --> PKCM --| ST1A/B

PKCM S6 0

PKCM AKT 11
2 PKCM --> P38 --> AKT
3 PKCM --> P38 --| ERM --| AKT
4 PKCM --> P38 --> GSKA/B --> ERM --| AKT
3 PKCM --> RSK --> P38 --> AKT
4 PKCM --> RSK --> P38 --| ERM --| AKT
5 PKCM --> RSK --> P38 --> GSKA/B --> ERM --| AKT
5 PKCM --| ST1A/B --| ERK1/2 --> RSK --> P38 --> AKT
6 PKCM --| ST1A/B --| ERK1/2 --> RSK --> P38 --| ERM --| AKT
7 PKCM --| ST1A/B --| ERK1/2 --> RSK --> P38 --> GSKA/B --> ERM --| AKT
4 PKCM --| ST1A/B --> PKCD --> ERM --| AKT
6 PKCM --| ST1A/B --> PKCD --> ERM --| RSK --> P38 --> AKT

PKCM ERM 10
4 PKCM --> P38 --> AKT --> GSKA/B --> ERM
2 PKCM --> P38 --| ERM
3 PKCM --> P38 --> GSKA/B --> ERM
5 PKCM --> RSK --> P38 --> AKT --> GSKA/B --> ERM
3 PKCM --> RSK --> P38 --| ERM
4 PKCM --> RSK --> P38 --> GSKA/B --> ERM
7 PKCM --| ST1A/B --| ERK1/2 --> RSK --> P38 --> AKT --> GSKA/B --> ERM
5 PKCM --| ST1A/B --| ERK1/2 --> RSK --> P38 --| ERM
6 PKCM --| ST1A/B --| ERK1/2 --> RSK --> P38 --> GSKA/B --> ERM
3 PKCM --| ST1A/B --> PKCD --> ERM

PKCM P38 6
1 PKCM --> P38
2 PKCM --> RSK --> P38
4 PKCM --| ST1A/B --| ERK1/2 --> RSK --> P38
5 PKCM --| ST1A/B --> PKCD --> ERM --| AKT --| P38
7 PKCM --| ST1A/B --> PKCD --> ERM --| AKT --> ERK1/2 --> RSK --> P38
5 PKCM --| ST1A/B --> PKCD --> ERM --| RSK --> P38

PKCM P40 0

PKCM P65 0

PKCM RSK 14
4 PKCM --> P38 --> AKT --> ERK1/2 --> RSK
5 PKCM --> P38 --> AKT --> GSKA/B --> ERM --| RSK
5 PKCM --> P38 --| ERM --| AKT --> ERK1/2 --> RSK
3 PKCM --> P38 --| ERM --| RSK
2 PKCM --> P38 --> RSK
3 PKCM --> P38 --> ERK1/2 --> RSK
6 PKCM --> P38 --> GSKA/B --> ERM --| AKT --> ERK1/2 --> RSK
4 PKCM --> P38 --> GSKA/B --> ERM --| RSK
1 PKCM --> RSK
3 PKCM --| ST1A/B --| ERK1/2 --> RSK
6 PKCM --| ST1A/B --> PKCD --> ERM --| AKT --| P38 --> RSK
7 PKCM --| ST1A/B --> PKCD --> ERM --| AKT --| P38 --> ERK1/2 --> RSK
6 PKCM --| ST1A/B --> PKCD --> ERM --| AKT --> ERK1/2 --> RSK
4 PKCM --| ST1A/B --> PKCD --> ERM --| RSK

PKCM ERK1/2 20
3 PKCM --> P38 --> AKT --> ERK1/2
6 PKCM --> P38 --> AKT --> GSKA/B --> ERM --| RSK --> ERK1/2
4 PKCM --> P38 --| ERM --| AKT --> ERK1/2
4 PKCM --> P38 --| ERM --| RSK --> ERK1/2
3 PKCM --> P38 --> RSK --> ERK1/2
2 PKCM --> P38 --> ERK1/2
5 PKCM --> P38 --> GSKA/B --> ERM --| AKT --> ERK1/2
5 PKCM --> P38 --> GSKA/B --> ERM --| RSK --> ERK1/2
4 PKCM --> RSK --> P38 --> AKT --> ERK1/2
5 PKCM --> RSK --> P38 --| ERM --| AKT --> ERK1/2
3 PKCM --> RSK --> P38 --> ERK1/2
6 PKCM --> RSK --> P38 --> GSKA/B --> ERM --| AKT --> ERK1/2
2 PKCM --> RSK --> ERK1/2
2 PKCM --| ST1A/B --| ERK1/2
7 PKCM --| ST1A/B --> PKCD --> ERM --| AKT --| P38 --> RSK --> ERK1/2
6 PKCM --| ST1A/B --> PKCD --> ERM --| AKT --| P38 --> ERK1/2
5 PKCM --| ST1A/B --> PKCD --> ERM --| AKT --> ERK1/2
7 PKCM --| ST1A/B --> PKCD --> ERM --| RSK --> P38 --> AKT --> ERK1/2
6 PKCM --| ST1A/B --> PKCD --> ERM --| RSK --> P38 --> ERK1/2
5 PKCM --| ST1A/B --> PKCD --> ERM --| RSK --> ERK1/2

PKCM GSKA/B 14
3 PKCM --> P38 --> AKT --> GSKA/B
4 PKCM --> P38 --| ERM --| AKT --> GSKA/B
2 PKCM --> P38 --> GSKA/B
4 PKCM --> RSK --> P38 --> AKT --> GSKA/B
5 PKCM --> RSK --> P38 --| ERM --| AKT --> GSKA/B
3 PKCM --> RSK --> P38 --> GSKA/B
6 PKCM --| ST1A/B --| ERK1/2 --> RSK --> P38 --> AKT --> GSKA/B
7 PKCM --| ST1A/B --| ERK1/2 --> RSK --> P38 --| ERM --| AKT --> GSKA/B
5 PKCM --| ST1A/B --| ERK1/2 --> RSK --> P38 --> GSKA/B
6 PKCM --| ST1A/B --> PKCD --> ERM --| AKT --| P38 --> GSKA/B
8 PKCM --| ST1A/B --> PKCD --> ERM --| AKT --> ERK1/2 --> RSK --> P38 --> GSKA/B
5 PKCM --| ST1A/B --> PKCD --> ERM --| AKT --> GSKA/B
7 PKCM --| ST1A/B --> PKCD --> ERM --| RSK --> P38 --> AKT --> GSKA/B
6 PKCM --| ST1A/B --> PKCD --> ERM --| RSK --> P38 --> GSKA/B

PKCM PKCD 1
2 PKCM --| ST1A/B --> PKCD

PKCM SMD2 1
3 PKCM --| ST1A/B --> PKCD --> SMD2

PKCM ST1A/B 1
1 PKCM --| ST1A/B

SMD2 S6 0

SMD2 AKT 2
3 SMD2 --> PKCD --> ERM --| AKT
5 SMD2 --> PKCD --> ERM --| RSK --> P38 --> AKT

SMD2 ERM 1
2 SMD2 --> PKCD --> ERM

SMD2 P38 3
4 SMD2 --> PKCD --> ERM --| AKT --| P38
6 SMD2 --> PKCD --> ERM --| AKT --> ERK1/2 --> RSK --> P38
4 SMD2 --> PKCD --> ERM --| RSK --> P38

SMD2 P40 0

SMD2 P65 0

SMD2 RSK 6
5 SMD2 --> PKCD --> ERM --| AKT --| P38 --> RSK
6 SMD2 --> PKCD --> ERM --| AKT --| P38 --> ERK1/2 --> RSK
6 SMD2 --> PKCD --> ERM --| AKT --| P38 --> PKCM --> RSK
8 SMD2 --> PKCD --> ERM --| AKT --| P38 --> PKCM --| ST1A/B --| ERK1/2 --> RSK
5 SMD2 --> PKCD --> ERM --| AKT --> ERK1/2 --> RSK
3 SMD2 --> PKCD --> ERM --| RSK

SMD2 ERK1/2 9
6 SMD2 --> PKCD --> ERM --| AKT --| P38 --> RSK --> ERK1/2
5 SMD2 --> PKCD --> ERM --| AKT --| P38 --> ERK1/2
7 SMD2 --> PKCD --> ERM --| AKT --| P38 --> PKCM --> RSK --> ERK1/2
7 SMD2 --> PKCD --> ERM --| AKT --| P38 --> PKCM --| ST1A/B --| ERK1/2
4 SMD2 --> PKCD --> ERM --| AKT --> ERK1/2
6 SMD2 --> PKCD --> ERM --| RSK --> P38 --> AKT --> ERK1/2
5 SMD2 --> PKCD --> ERM --| RSK --> P38 --> ERK1/2
7 SMD2 --> PKCD --> ERM --| RSK --> P38 --> PKCM --| ST1A/B --| ERK1/2
4 SMD2 --> PKCD --> ERM --| RSK --> ERK1/2

SMD2 GSKA/B 5
5 SMD2 --> PKCD --> ERM --| AKT --| P38 --> GSKA/B
7 SMD2 --> PKCD --> ERM --| AKT --> ERK1/2 --> RSK --> P38 --> GSKA/B
4 SMD2 --> PKCD --> ERM --| AKT --> GSKA/B
6 SMD2 --> PKCD --> ERM --| RSK --> P38 --> AKT --> GSKA/B
5 SMD2 --> PKCD --> ERM --| RSK --> P38 --> GSKA/B

SMD2 PKCD 1
1 SMD2 --> PKCD

SMD2 PKCM 3
5 SMD2 --> PKCD --> ERM --| AKT --| P38 --> PKCM
7 SMD2 --> PKCD --> ERM --| AKT --> ERK1/2 --> RSK --> P38 --> PKCM
5 SMD2 --> PKCD --> ERM --| RSK --> P38 --> PKCM

SMD2 ST1A/B 3
6 SMD2 --> PKCD --> ERM --| AKT --| P38 --> PKCM --| ST1A/B
8 SMD2 --> PKCD --> ERM --| AKT --> ERK1/2 --> RSK --> P38 --> PKCM --| ST1A/B
6 SMD2 --> PKCD --> ERM --| RSK --> P38 --> PKCM --| ST1A/B

ST1A/B S6 0

ST1A/B AKT 5
4 ST1A/B --| ERK1/2 --> RSK --> P38 --> AKT
5 ST1A/B --| ERK1/2 --> RSK --> P38 --| ERM --| AKT
6 ST1A/B --| ERK1/2 --> RSK --> P38 --> GSKA/B --> ERM --| AKT
3 ST1A/B --> PKCD --> ERM --| AKT
5 ST1A/B --> PKCD --> ERM --| RSK --> P38 --> AKT

ST1A/B ERM 4
6 ST1A/B --| ERK1/2 --> RSK --> P38 --> AKT --> GSKA/B --> ERM
4 ST1A/B --| ERK1/2 --> RSK --> P38 --| ERM
5 ST1A/B --| ERK1/2 --> RSK --> P38 --> GSKA/B --> ERM
2 ST1A/B --> PKCD --> ERM

ST1A/B P38 4
3 ST1A/B --| ERK1/2 --> RSK --> P38
4 ST1A/B --> PKCD --> ERM --| AKT --| P38
6 ST1A/B --> PKCD --> ERM --| AKT --> ERK1/2 --> RSK --> P38
4 ST1A/B --> PKCD --> ERM --| RSK --> P38

ST1A/B P40 0

ST1A/B P65 0

ST1A/B RSK 6
2 ST1A/B --| ERK1/2 --> RSK
5 ST1A/B --> PKCD --> ERM --| AKT --| P38 --> RSK
6 ST1A/B --> PKCD --> ERM --| AKT --| P38 --> ERK1/2 --> RSK
6 ST1A/B --> PKCD --> ERM --| AKT --| P38 --> PKCM --> RSK
5 ST1A/B --> PKCD --> ERM --| AKT --> ERK1/2 --> RSK
3 ST1A/B --> PKCD --> ERM --| RSK

ST1A/B ERK1/2 8
1 ST1A/B --| ERK1/2
6 ST1A/B --> PKCD --> ERM --| AKT --| P38 --> RSK --> ERK1/2
5 ST1A/B --> PKCD --> ERM --| AKT --| P38 --> ERK1/2
7 ST1A/B --> PKCD --> ERM --| AKT --| P38 --> PKCM --> RSK --> ERK1/2
4 ST1A/B --> PKCD --> ERM --| AKT --> ERK1/2
6 ST1A/B --> PKCD --> ERM --| RSK --> P38 --> AKT --> ERK1/2
5 ST1A/B --> PKCD --> ERM --| RSK --> P38 --> ERK1/2
4 ST1A/B --> PKCD --> ERM --| RSK --> ERK1/2

ST1A/B GSKA/B 8
5 ST1A/B --| ERK1/2 --> RSK --> P38 --> AKT --> GSKA/B
6 ST1A/B --| ERK1/2 --> RSK --> P38 --| ERM --| AKT --> GSKA/B
4 ST1A/B --| ERK1/2 --> RSK --> P38 --> GSKA/B
5 ST1A/B --> PKCD --> ERM --| AKT --| P38 --> GSKA/B
7 ST1A/B --> PKCD --> ERM --| AKT --> ERK1/2 --> RSK --> P38 --> GSKA/B
4 ST1A/B --> PKCD --> ERM --| AKT --> GSKA/B
6 ST1A/B --> PKCD --> ERM --| RSK --> P38 --> AKT --> GSKA/B
5 ST1A/B --> PKCD --> ERM --| RSK --> P38 --> GSKA/B

ST1A/B PKCD 1
1 ST1A/B --> PKCD

ST1A/B PKCM 4
4 ST1A/B --| ERK1/2 --> RSK --> P38 --> PKCM
5 ST1A/B --> PKCD --> ERM --| AKT --| P38 --> PKCM
7 ST1A/B --> PKCD --> ERM --| AKT --> ERK1/2 --> RSK --> P38 --> PKCM
5 ST1A/B --> PKCD --> ERM --| RSK --> P38 --> PKCM

ST1A/B SMD2 1
2 ST1A/B --> PKCD --> SMD2

---------------------------------------
